# Supplementary material for: Insights into the Metabolite Differentiation Mechanism Between Chinese Dry-Cured Fatty Ham and Lean Ham Through UPLC-MS/MS-Based Untargeted Metabolomics
Source: Foods. 2025 Feb 5;14(3):505. doi: 10.3390/foods14030505 (PMC11816373; doi:10.3390/foods14030505)
Supplement: Supplementary file 1 [file foods-14-00505-s001.zip]

Archive with 1 entries (1 files):
- foods-3394212-supplementary.pdf
